# Supplementary material for: Involvement of multiple influx and efflux transporters in the accumulation of cationic fluorescent dyes by Escherichia coli
Source: BMC Microbiol. 2019 Aug 22;19:195. doi: 10.1186/s12866-019-1561-0 (PMC6704527; doi:10.1186/s12866-019-1561-0)
Supplement: Supplementary file 1 — Modal and mean uptake data for diS-C3(5) and Sybr green as described in the body of the paper. (XLSX 55 kb) [file 12866_2019_1561_MOESM1_ESM.xlsx]

## Sheet: output 1 workflow
Plate	Well	Gene name based on the Keio strain designation	DiSC3(5); RL1 mode	DiSC3(5); Std dev.	Sybr Green I; Median BL1-H	Sybr Green I; Standard deviation	y-gene	Updated designation (based on EcoCyc and UniProt)
E	B07	mdtJ	507898	32128.5	354874	3716.39	0
E	B02	acrA	475943	11412.5			0
1	C11	ydcS	475000	29472.5	472110	5361.55	1
E	C11	mdtI	469000	2479.5	312041	5551.91	0
E	C07	mdtA	445998	10694.5			0
E	B10	mdtL	445000	25392	83519.4	6126.78	0
5	H11	ygfQ	441000	6569.25	295877	4430.02	1	ghxQ
3	A03	nagE	426700	12447.6	82406.5	4915.28	0
4	H11	ybbW	422647	5585.25	515789	13601.4	1
1	H09	sufC	417939	13333.4	207047	3490.37	0
E	C09	mdtB	417938	10021.5	261372	5779.47	0
6	H02	cydD	416749	8725.87	317142	5642.03	0
5	F12	tatB	412720	6023.25	199499	1844.3	0
2	F10	atpC	404282	7013.75	213215	1920.28	0
3	D03	sapB	399854	11670.5	140326	3779.27	0
3	D04	sapA	399854	11599	141701	5144.55	0
3	A12	ybiT	399500	11230.2	131031	4541.11	1
3	A10	glnP	399500	11374.4	156288	5458.88	0
3	A08	modC	399500	11478.6	169971	9194.72	0
4	F12	livM	396569	3581.5	325906	7316.52	0
4	F10	ugpB	396569	2761.75	371928	18356	0
4	G12	dppC	396325	3581.5	428632	3915.62	0
E	B04	mdtD	391643	17047	764005	2626.01	0
E	D02	marA	391643	9391			0
E	B08	mdtE	391643	9391			0
E	C08	tolC	391643	19412.5			0	Some doubt as to whether it was a true knockout here
E	C02	yjiO	391643	8800.5			1	mdtM
5	A11	nanT	387309	1555.75	182018	974.882	0
5	A09	nupG	387309	4379.75	261743	1617.86	0
5	F09	yijE	387254	5768.75	207180	1215.12	1
5	H10	srlE	387141	4956.5	256468	3732.68	0
5	H12	trkH	387141	4657	391556	3780.96	0
5	E07	ydjK	386753	3356.25	271667	2809.15	1
3	A04	potE	374850	10900.6	79923.5	1590.7	0
3	C06	potC	374795	9961	101067	2041.98	0
3	D08	ydcV	374365	9104.1	157689	5313.86	1	hokB
4	G11	dppD	371510	3822	322705	11154.2	0
4	G06	nikD	371510	3782	340301	2999.68	0
4	G08	pitA	371510	1194	394598	25360.3	0
4	G09	dctA	371510	4448.25	773727	7148.56	0
4	C06	acrD	371466	2001	299139	3660.06	0
4	C02	crr	371466	5781.25	347224	102.342	0
4	F05	yheS	371390	3214.25	478554	21961.4	1
E	C03	mdtG	367002	28213	278686	11788.6	0
E	B05	mdtC	367002	28213	436227	6356.37	0
E	B06	rhtA	367002	0	597218	4389.59	0
E	C10	acrE	367002	18191.5			0
5	G11	yhhS	362889	2040.5	165178	669.672	1
5	E12	ccmA	362889	2323.75	201421	3824.93	0
5	E11	bcr	362889	9393.25	202582	7042.43	0
5	H09	srlA	362784	4644.5	202671	2850.78	0
5	F06	yhdX	362667	3822	179702	474.054	1
5	F03	ygfU	362667	2769.25	256070	8460.28	1	uacT
5	B10	tehA	362420	3164.75	205000	1889.04	0
5	B02	nirC	362420	4956.5	238393	5048.5	0
3	B07	artQ	351366	9515.09	120880	4094.89	0
3	D02	sapC	351266	10247.1	84581.3	11.5802	0
3	G04	glvB	351266	9197.66	101261	370.889	0
3	F03	manX	351266	9844.26	104421	7765.42	0
3	D07	ydcT	351266	8296.71	108019	1385.01	1
3	G08	pstS	351266	6679.74	112591	3458.87	0
3	G12	rhaT	351266	8424.71	146990	4388.6	0
3	F10	yehX	351266	6679.77	169855	2022.37	1
3	C10	oppD	351020	9504.93	97760	2042.03	0
3	C11	kch	351020	8853.91	136252	3000.61	0
4	G07	nikE	348136	7036.25	363567	7999.96	0
4	F07	gntT	348136	4904.75	312873	1663.41	0
4	F09	ugpA	348136	3195	316327	9041.93	0
4	H08	yicE	348136	2645	435625	4200.34	1	xanP
4	E10	yrbF	348024	2431.75	272316	1332.49	1
4	E05	exbB	348024	1213.25	297185	5568.32	0
4	E11	yhbG	348024	3145	354487	9626.63	1
4	E08	agaC	348024	4131	443568	8590.6	0
4	E07	agaB	348024	4458	579997	9289.45	0
4	C08	yfgO	347787	1137	256705	5163.64	1
4	D08	sdaC	347787	2947.25	281569	711.618	0
4	D11	yqeG	347787	5960.25	383216	9532.26	1
E	C05	yigM	343911	17047			1	bioP
5	B09	tolR	340058	1366.25	196305	3445.3	0
5	D11	mdlB	340058	6787.5	209790	3021.96	0
5	B11	emrY	340058	3603.75	212000	4428.1	0
5	D12	gltI	340058	1053.25	230849	1238.75	0
5	B08	tolQ	340058	2779	288709	564.462	0
5	C07	yidE	340029	0	175058	1788.67	1
5	F07	yhdY	339959	2965.5	174502	474.692	1
5	F11	frvB	339959	4089.75	211179	11697.5	0
5	F04	alx	339959	2646.25	569107	42619.4	0
5	H08	yjjP	339959	11684	137450	2069.51	1
5	H06	ytfT	339959	7243.25	166630	2274.64	1
5	H07	yjfF	339959	9009.5	180758	2402.86	1
5	E10	yeeF	339849	3591.25	176033	686.547	1
5	G09	yhhJ	339849	6968.25	182432	19086.1	1
5	G10	yhhT	339849	7729.5	182482	1649.25	1
5	E08	yeaV	339849	2143	215312	1045.04	1
5	E05	yddA	339849	6023.25	291433	2285.05	1
5	E06	ynjD	339849	3822	295637	19991.3	1
5	A07	yfaV	339618	5303.5	151295	413.447	1
3	H08	malG	329273	5787.69	133563	2653.44	0
3	H11	malK	329273	6868.71	140572	3405.49	0
3	B09	artP	329252	8964.52	90052.4	1924.82	0
3	A05	kdpC	329070	9424.19	74076.5	1656.56	0
3	A06	kdpA	329070	9469.24	148076	2535.07	0
3	A07	modB	329070	9424.19	192653	6495.31	0
3	A02	gltJ	329070	9588.61	263093	3119.2	0
3	F04	manZ	328964	9503.2	82578.7	2017.54	0
3	D11	ddpC	328964	6670.57	107491	602.27	0
3	F08	shiA	328964	5237.83	110470	551.253	0
3	D12	ddpB	328964	8106.46	135586	1973.89	0
3	G09	rbsA	328964	5778.6	142751	3348.36	0
3	F05	znuB	328964	6670.59	145349	470.816	0
3	C09	chaA	328644	8733.13	119875	3739.01	0
3	C08	nhaB	328644	8456.2	128265	3614.51	0
3	E04	ydeA	328644	9556.74	163206	2415.22	1
3	E06	malX	328644	7494.74	172249	6249.09	0
4	D06	ygbN	326328	4733.75	277192	3468.15	1
4	C07	focB	326328	4035.75	300795	10121.7	0
4	D05	ascF	326328	2272.5	310793	2648.98	0
4	D09	fucP	326328	7857.75	476591	8257.01	0
4	A10	cycA	326300	4718.5	336418	3721.13	0
4	B07	atoE	326300	2425	372774	17135.7	0
4	F02	dcuD	326233	3321	300799	7435.09	0
4	F08	ugpE	326233	3356.25	363101	3077.87	0
4	F06	feoB	326233	5781.25	429993	2021.24	0
4	F11	livG	326233	5734.25	439467	20875.2	0
4	F04	kefB	326233	2001	628508	15869.8	0
4	E12	ptsN	326233	2779	278451	12146.6	0
4	E09	mtr	326233	1294.75	447950	7347.81	0
4	E06	exuT	326233	587	559168	35152.7	0
4	G03	livK	326233	2629	368310	21793.9	0
4	G10	dppF	326233	2947.25	617562	23001.7	0
1	G06	yejF	322274	13834.5	219320	835.816	1
1	G09	thiQ	322274	12962.7	306775	10663.6	0
6	G02	potG	321463	8968.25	289030	12127.7	0
5	A05	puuP	318663	3377	207193	2663.58	0
5	A03	ssuA	318663	1124.25	215128	2931.14	0
5	A10	agaV	318663	2646.25	264505	2519.97	0
5	F08	ptsA	318571	0	242552	410.102	0
5	E09	yebQ	318570	9009.5	166410	1515.45	1
5	G02	rarD	318570	3365.25	170947	7266.29	0
5	G05	emrD	318570	9702	200638	1723.93	0
5	G12	yhfK	318570	4657	208385	1271.28	1
5	G07	yiaN	318570	2177.5	282124	5902.66	1
5	H05	ulaA	318570	9393.25	204976	6112.29	0
5	H04	yjeM	318570	5065.75	291127	1824.26	1
5	B03	frlA	318467	1791.75	161259	774.89	0
5	D05	garP	318467	9009.5	162038	1884.81	0
5	D10	mhpT	318467	6156	194990	1383.22	0
5	B12	emrB	318467	4104	216558	21.09	0
5	B04	tatC	318467	2779	224583	2485.33	0
5	B06	fsr	318467	1280	275819	3377.25	0
5	C12	oppC	318354	4970	197236	1771.62	0
5	C06	yicG	318354	5289.25	202236	2542.38	1
2	A11	yrbE	311744	5408.25	52161.7	1980.67	1
3	F12	mglA	308366	7935.91	67236.2	2622.6	0
3	D10	ddpD	308366	7282.91	82535	806.334	0
3	E11	chbC	308366	7282.91	88023.1	1531.21	0
3	F11	mglC	308366	5863.04	99112.4	1069.63	0
3	C12	sapD	308366	8350.24	106303	4840.5	0
3	C05	potD	308366	8195.4	107386	2302.85	0
3	F06	araF	308366	5172.84	111605	77.2747	0
3	H07	xylE	308366	7500.65	115895	3356.83	0
3	F09	yegT	308366	5647.76	121676	1769.13	1
3	H10	malE	308366	6064.75	122381	2594.83	0
3	G05	bglF	308366	4016.07	128914	84.4364	0
3	G03	lysP	308366	7935.9	129115	889.043	0
3	H03	glpF	308366	8395.5	131062	2716.28	0
3	H02	sbp	308366	8350.25	133081	365.152	0
3	E02	gadC	308366	8990.64	148972	157.643	0
3	G02	mglB	308366	8641.88	149849	1490.28	0
3	F02	ydjE	308366	8945.16	162029	1786.79	1
3	G06	pstA	308366	5647.73	170829	1989.65	0
3	H05	frwB	308366	6596.98	203617	6871.86	0
3	A09	glnQ	308366	8694	519015	792.978	0
4	E04	exbD	305708	3782	314925	1247.37	0
4	E02	cmtA	305708	2732.75	326514	9806.75	0
4	H10	tbpA	305708	626.25	498904	3926.38	0
4	H12	modF	305708	2947.25	529438	3363.91	0
4	H05	xylH	305708	1995.5	589978	27900.6	0
4	F03	mscL	305708	4458	629844	35228.6	0
4	G05	nikC	305707	3321	310139	16563.2	0
4	D07	gudP	305608	2822.5	274441	8558.34	0
4	C09	uraA	305608	3145	335858	7385.64	0
4	C05	cysP	305608	3914.75	395650	8662.14	0
4	D10	ptsP	305608	5717	595081	29038.7	0
4	A12	treB	305500	3660.5	319537	3987.99	0
4	A07	melB	305500	5234	319592	7376.2	0
4	B12	ptsI	305500	6510.25	321655	7226.46	0
4	A06	proP	305500	5065.75	347454	2009.02	0
4	A11	ytfF	305500	3145	369212	4149.49	1
4	B10	dsdX	305500	587	395639	16060.7	0
E	C04	emrE	301997	32016.5			0
5	C09	ulaB	298711	3832.25	210983	3157.06	0
5	F02	guaB	298527	5289.25	215216	1128.38	0
5	F10	kdgT	298527	1199.5	301987	1854.71	0
5	E02	ybhF	298527	3660.5	162951	813.518	1
5	E04	ymjB	298527	5035.25	197068	3765.91	1
5	G03	trkD	298527	2440.25	205499	1750.84	0
5	G08	rbbA	298527	3832.25	227434	6562.39	0
5	D04	tdcC	298527	6156	147763	1035.06	0
5	D06	yhdW	298527	2947.25	194962	3495.13	1
5	D02	pheP	298527	5065.75	209485	5115.51	0
5	D03	galP	298527	9009.5	221546	719.831	0
5	D08	yihP	298527	5644.25	234139	2106.71	1
5	B05	ampG	298527	6968.25	244759	880.311	0
5	A06	araH	298431	2965.5	181650	2187	0
5	A04	potB	298431	6023.25	194971	1119.51	0
5	A12	panF	298431	1660	204854	8146.47	0
5	A02	artJ	298431	9091.25	246639	6711.63	0
2	H08	fepD	292130	10130	46148.1	4382.62	0
2	C12	adiC	292130	6467.75	97592.8	7287.28	0
3	H09	malF	289059	6595.08	149658	466.522	0
3	D06	ycjP	288966	5860.36	88717.2	2056.84	1
3	D05	ycjO	288966	5683.2	94777.9	1904.83	1
3	G07	pstC	288966	6026.36	135776	838.76	0
3	G10	rbsC	288966	3763.41	162939	869.02	0
3	E07	btuD	288788	6322.48	131743	3999.82	0
3	B08	artI	288710	7617.25	76867.5	93.2126	0
3	B06	artM	288710	7723.8	226460	2909.96	0
4	B02	mgtA	286650	2732.75	281967	12185	0
4	B05	fruB	286650	2994	309600	7895.14	0
4	B03	gntP	286650	1911.25	311854	6393.61	0
4	B04	fruA	286650	1995.5	327420	6945.1	0
4	B08	hisP	286650	4183.75	372892	10469.3	0
4	A08	dcuB	286650	4421.75	398671	1172.8	0
4	A09	cadB	286650	5585.25	461091	14495.9	0
4	E03	cmtB	286474	1791	354325	6333.92	0
4	G02	livH	286474	4464.75	449638	4845.45	0
4	H03	xylF	286474	452.5	480759	16262.3	0
4	H02	dppB	286474	483	497578	580.69	0
4	H07	gltS	286474	2001	543978	45812.4	0
4	H09	uhpT	286474	3430.25	564813	22474.7	0
4	D12	ygfO	286473	1213.25	296890	6665.61	1	xanQ
4	D04	srlB	286473	2129.5	306849	11210.7	0
4	D03	proW	286473	2399.75	373050	8008.94	0
4	C11	yphE	286473	3638.25	381153	5881.19	1
4	C03	cysA	286473	2176.5	414568	25369.3	0
4	D02	proV	286473	665.25	471529	23577.3	0
4	C12	gabP	286473	3660.5	499010	29973.9	0
E	B03	yeeA	282997	21755			1
1	G07	ypdG	282996	16453.5	427457	3962.46	1
6	F09	yicM	282285	32702.6	428584	17646.3	1
5	H03	sugE	279745	6530	178331	61.4892	0
5	G06	yicO	279745	3365.25	192491	1559.69	1	adeQ
5	C10	ulaC	279745	2040.5	192826	4527.1	0
5	D09	uhpC	279745	2779	206980	3287.48	0
5	G04	atpI	279745	1679	220449	2786.57	0
5	H02	dcuA	279745	6583.75	222198	3186.65	0
5	D07	glvC	279745	4089.75	223766	164.586	0
5	C04	livJ	279745	6968.25	226332	10235.2	0
5	F05	yhaO	279745	1457.75	226343	758.553	1
5	C02	acrF	279745	3591.25	226365	3809.31	0
5	C11	yicL	279745	1366.25	244795	103.433	1
5	A08	cysW	279745	0	245884	3884.93	0
5	B07	mngA	279745	7481	280086	12408	0
2	C09	yjcE	273750	9492.5	24926	4149	1
2	A09	yrbC	273750	2153	37512	2177.53	1
2	A10	yrbD	273750	0	52443.9	2795.52	1
2	E10	mdlA	273750	6061	56551.8	1532.4	0
2	G06	dppA	273750	12506	66723.9	7322.83	0
3	B05	potI	270896	7248.16	88896.9	488.826	0
3	B03	cmr	270896	7888.56	142902	1377.07	0
3	B04	potF	270896	7783.74	144209	3168.56	0
3	H04	frwC	270873	7374.89	113264	715.137	0
3	H12	gltP	270873	6589.12	122425	3274.29	0
3	H06	frwD	270873	5328.22	147178	3310.59	0
3	G11	corA	270785	2910.74	67678.1	1341.93	0
3	F07	tyrP	270785	5325.67	91740.4	2526.68	0
3	D09	ddpF	270785	5792.99	147149	12831.8	0
3	C04	ptsG	270706	7752.66	76688.9	3478	0
3	E03	ego	270706	7877.68	88336.8	2321.39	0
3	E05	ydgI	270706	5790.66	141401	1301.67	1
3	E10	chbA	270706	5146.15	150328	19.0932	0
4	A05	phnC	268450	4464.75	287843	4326.7	0
4	B09	hisJ	268450	4757.25	325988	8628.26	0
4	C10	yphD	268450	4448.25	328443	7083.76	1
4	G04	nikA	268450	3112	445321	8877.55	0
4	H06	mtlA	268450	2822.5	527547	33888.1	0
4	C04	cysU	268450	2629	853255	17167.9	0
1	H10	agaD	265193	14372.3	238396	2133.6	0
1	H08	ydhP	265193	12368.8	408213	7275.75	1
1	G11	metQ	265192	14830.2	339624	3619.27	0
6	F07	cvrA	264525	10764.5	312291	7787.73	0
6	G03	ygcS	264525	21168.5	342608	357.215	1
6	F03	lldP	264525	31528.6	358981	253.63	0
6	F05	livF	264525	35669	363767	5358.75	0
6	F04	alsA	264525	25724.9	437352	6473.25	0
6	H04	proY	264524	9879.04	287142	5277.89	0
6	H05	yfeH	264524	6814.47	333560	3911.28	1
6	H03	atpG	264524	13806.9	1.20214e+06	29970.9	0
5	C03	ugpC	262229	5065.75	302183	3057.99	0
2	C10	actP	256526	6902.25	21257.7	1083.46	0
2	C08	yjcD	256526	0	71766.2	8552.67	1	ghxP
2	E12	acrB	256526	2153	115740	117.72	0	Some doubt as to whether it was a true knockout here
		WT	256009	39891	227260	2925.47	0
3	B02	yliC	253696	7392.31	78042	1674.31	1
3	B10	focA	253696	6787.54	107435	1095.65	0
3	C07	potA	253674	6528.12	107665	1532.74	0
3	E09	ydjN	253674	4988.4	119666	1944	1
3	C02	putP	253674	7387.02	148488	5025.26	0
3	E12	chbB	253674	6528.11	159605	804.492	0
4	B11	ypdD	251642	3145	262673	4500.22	1
4	A04	phnD	251642	3195	316983	2755.96	0
4	A03	alsB	251642	812.25	320313	7251.54	0
4	A02	alsC	251642	1752.5	376508	14516.8	0
4	H04	xylG	251560	1752.5	408802	7347.21	0
1	G10	yadI	248506	15431.6	264972	21071.9	1
1	G05	yejE	248506	11558.3	387774	5347.5	1
6	G04	yihO	247882	21923.4	376261	6589.04	1
6	G10	gntU	247882	19106.9	400394	6600.63	0
6	G05	dgoT	247882	24678.7	406568	5591.55	0
5	C08	yjcQ	245731	1053.25	201778	3043.13	1	mdtO
5	C05	arsB	245731	6968.25	216448	3458.85	0
2	B09	yiaM	240388	0	17311.7	1845.16	1
2	B03	aaeA	240388	15346.2	24981.6	10238.1	0
2	B06	mdtF	240388	6878	34478.5	3006.51	0
2	D08	dinF	240388	20719.5	39020.1	2701.02	0
2	G05	ygiS	240388	6878	48574.2	4427.82	1
2	D04	yjeP	240388	9702	99113.6	867.283	1
3	B11	ssuB	237811	6362.76	98894	2044.42	0
3	B12	uup	237811	6275.09	115724	2727.11	0
3	E08	btuC	237714	6058.69	168796	2854.63	0
1	H12	mscS	232872	14650.2	370925	27049.1	0
6	E06	narK	232286	20389.7	351240	694.994	0
6	F02	nikB	232285	20750.6	363077	20110.2	0
1	F11	ycaD	229033	13396.6	163179	3433.2	1
2	A05	ygjI	225262	4987.25	24559	1204.28	1
2	D10	kefC	225262	1771.5	26573.3	3639.87	0
2	D11	setA	225262	8358.5	30241.9	336.215	0
6	G06	yicJ	217672	28626.1	553977	5978.34	1
2	B04	tsgA	211090	6039.75	19208.1	1849.56	0
2	B08	yhjV	211090	1771.5	20069.8	1964.84	1
2	A12	yrbG	211090	0	21341.5	411.623	1
2	B12	yidK	211090	1771.5	22937.2	862.29	1
2	D09	yaaU	211090	15198	40957.6	1590.31	1
2	C03	yieG	211090	15762.5	58330.9	5181.75	1	purP, now adeP
2	G10	phnK	211090	1660	88819.8	667.184	0
6	E08	glpT	203976	18694.5	258495	2404.47	0
6	E04	kdpB	203976	23309.2	303963	8388.71	0
2	F07	fepC	197810	7339.5	25213	1681.61	0
2	F09	ccmB	197810	14241.8	27852.4	1679.78	0
2	C11	yjcR	197810	3431.5	32655.9	2458.25	1	mdtN
2	E11	amtB	197810	5322.25	43596.4	1875.21	0
2	E09	brnQ	197810	15984.2	72583.3	485.641	0
1	H11	argO	191626	15120	212819	2766.03	0
1	H05	lsrB	191626	12682	232873	3482.23	0
6	D02	yeeO	191143	25498.3	285019	2673.78	1
6	E09	hisM	191143	20307.7	390254	1350.28	0
6	E05	yliD	191143	35287.5	415890	8176.72	1
2	A08	yhbE	185364	1555.75	22487.5	1604.33	1
2	B02	aaeB	185364	8468.25	23088.3	3426.99	0
2	C06	frvA	185364	6427.75	28899	1315.08	0
2	E08	araJ	185364	14978.5	32541.6	4483.39	0
2	A04	ygjE	185364	1457.75	43596.3	2104.41	1
2	F04	ybaT	185364	6427.75	48900.2	6295.25	1
1	G08	murP	179568	15053.5	249431	14355.2	0
1	G02	yehW	179568	8578.45	702313	6984.34	1
6	F08	ansP	179117	33361.2	395740	8439.28	0
6	F12	yebA	179117	20543.9	435720	74.8681	1
6	F06	kgtP	179117	33424.8	552614	12672.6	0
2	B11	setC	173702	4673.5	18670.3	325.998	0
2	B10	yiaO	173702	4673.5	24907.5	507.077	1
2	A03	ygiE	173702	2646.25	26089.5	1283.99	1
2	C07	fieF	173702	2646.25	27039.2	30.136	0
2	G02	oppF	173702	7010.5	35254.8	416.747	0
2	H03	atpF	173702	4970	37652.1	3834.39	0
2	H07	torT	173702	3013.5	37701	5338.95	0
2	E05	betT	173702	1457.75	46214.7	4820.72	0
2	H09	fepB	173702	6445	50823.9	3533.13	0
2	D12	hofC	173702	1457.75	53727.2	2757.76	0
2	D07	yjjK	173702	13520.8	55920.7	1912.5	1
2	C04	hsrA	173702	12970.8	58671.9	6936.68	0
2	F05	ybbL	173702	2646.25	67858.3	2359.16	1
1	G04	yejB	168272	12171.7	221741	934.247	1
6	E07	manY	167847	30824.8	258142	8621.27	0
1	F12	yohM	165497	12839.5	138135	11094	1
2	A02	yggT	162772	3603.75	20334.6	3382.53	1
2	A07	yraQ	162772	1366.25	30025	1889.69	1
2	G08	caiT	162772	11017.5	36827.3	10394.4	0
2	E03	yadG	162772	5644.25	40231.5	188.671	1
2	D06	ytfQ	162772	11017.5	49310	415.598	1
2	H10	citT	162772	1366.25	50613.2	2218.14	0
2	C05	yihN	162772	2479.5	72108.7	2413.8	1
6	G12	yhjX	157287	16925.1	243596	1867.17	1
6	E02	lacY	157287	22143.9	382549	13832.8	0
6	C08	modA	157287	41364.1	249952	15459.2	0
6	D04	ydiK	157287	30548.1	252514	5133.01	1
6	D06	setB	157287	30737.2	303137	304.8	0
1	F09	ybhG	155086	14766.6	226850	1973.89	1
1	F06	ybhI	155086	11051.7	361558	7586.37	1
2	B07	yhjE	152532	1199.5	37956.6	1567.35	1
2	E07	cynX	152532	8442.75	51468.1	738.33	0
2	B05	yhiP	152532	3377	55970.3	2544.61	1
2	F06	ybbA	152532	12325.5	66744.6	5212.91	1
2	E02	aroP	152532	10324.5	68752.6	2136.14	0
1	H02	macB	147765	7120.68	384453	8259.09	0
1	E11	ydiM	147763	9459.51	361741	3750.06	1
6	F11	ychM	147391	17904.6	265180	2738.73	1
6	F10	tnaB	147391	20389.7	269363	5757.09	0
6	G07	ybbP	147391	35669	377640	3936.21	1
6	E10	hisQ	147391	26825.2	298512	12180.6	0
6	C04	yfjD	147391	29817	234503	2102.37	1
2	A06	sstT	142936	3845.75	41491.5	1038.5	0
2	H06	araE	142936	6859.25	72264.9	2351.4	0
1	G12	zitB	138467	15430.8	197308	9295.24	0
6	C03	ypdH	138118	21459.2	240440	4831.49	1
6	D12	phnL	138118	25217	249593	2871.89	0
6	C02	yfbJ	138118	21407.4	252165	6451.16	1
6	C05	ybhR	138118	38789.1	273409	2500.21	1
6	D10	yjbB	138118	34898.2	320405	6581.64	1
6	E03	fepG	138118	21671.2	438317	15314.7	0
2	F02	kefA	133942	9549.25	26676.4	2167.24	0
2	F12	oppB	133942	3603.75	31058.1	1510.09	0
2	G07	idnT	133942	1124.25	33916.7	699.93	0
2	D03	yjeH	133942	1053.25	38238.5	621.274	1
2	G11	uidB	133942	6427.75	46690.1	3198.9	0
2	E04	metN	133942	54	64667	2541.35	0
2	F11	atpD	133942	4970	263036	714.827	0
1	H04	lsrD	129755	9546.38	315945	955.712	0
6	G08	dcuC	129429	14548.8	349751	3916.93	0
6	C06	metI	129428	33984.5	235900	8236	0
6	D05	yahN	129428	28885.3	257793	752.638	1
1	F07	ybhN	127616	11580.6	211057	1976.91	1
2	H11	gltL	125516	10696.8	32299.9	2093.19	0
2	F08	ccmC	125516	7481	33608	463.41	0
2	H12	gltK	125516	7481	48119.7	5668.49	0
1	G03	yehY	121591	13653.3	510720	3794.17	1
6	G11	yliB	121285	16337.4	364047	6785.97	1
1	F04	thiP	119587	10801.1	312165	3144.34	0
2	F03	copA	117618	1791.75	41163.1	503.924	0
2	G04	proX	117618	925	44410.2	13.3543	0
1	H06	ynfM	113941	15146.8	316529	2906.82	1
1	H03	lsrC	113941	10366.1	462117	280.781	0
6	D09	aqpZ	113654	33067.3	243014	13963.7	0
6	C07	yeaN	113654	31846.3	247493	3557.41	1
6	E11	argT	113654	18237.7	272736	4453.7	0
2	H05	xapB	110218	5289.25	30843.1	260.768	0
1	D11	ygdQ	106773	10880.8	286324	2734.96	1
1	F02	yoaE	105013	11816.1	498660	4219.74	1
2	E06	codB	103284	2286.75	35158.9	3965	0
2	H02	atpH	103284	44638.5	249565	3921.99	0
6	C12	sufD	99802.9	18588.5	332460	8609.49	0
6	B06	eamA	99802.1	34125.7	231793	3809.45	0
2	G09	wzxE	96786	2604	44882.1	2273.52	0
2	D05	ytfL	96786	812.25	54844.2	54.475	1
1	E09	ydhC	93760.2	8962.72	248834	1464.98	1
1	E12	ydiN	93760.2	10825.6	289936	4085.67	1
6	B08	sufB	93523.6	29930.3	276944	7878.02	0
6	C09	narU	93522.9	27941.3	240063	12156.7	0
6	B12	yohN	93522.9	16507.4	317576	2267.46	1	rcnB
2	D02	yjdL	90696	2008	72839.2	2676.42	1	dtpC
6	B07	clcB	87638.8	23012	264765	12350.5	0
6	B10	ynjC	87638.8	29910.4	265724	1855.17	1
2	G03	sapF	79642	2278.75	54071.4	2589.37	0
6	B02	dhaH	76958.5	34105.7	329054	8154.32	0
1	F10	ybjJ	75880.6	12859.9	153699	6543.36	1
6	C10	yadH	72116.6	41446.8	235711	3977.48	1
6	B03	ydcO	67579.2	31959.9	250104	2679	1
6	B11	yegH	63326.9	28047.4	279066	786.341	1
6	B05	yneE	59343	34125.7	154764	1375.16	1
6	B09	ynjB	55609.6	29983	257178	3357.67	1
1	C08	yeaS	48955.2	12058.2	318281	5230.75	1	leuE
1	B11	yeiM	48954.7	11536.5	281552	9286.71	1	psuT
1	D08	yphF	48954.5	12182.9	374720	5663.52	1
6	E12	yhdZ	48832.1	16416.1	338618	3188.1	1
1	D06	yfcC	45875.1	12333.9	313869	9793.92	1
1	D12	ygeD	45875.1	13283	474473	2477.88	1	lplT
1	C09	yfiK	45874.6	12049.9	292691	6460.76	1
1	D07	yfcJ	42989.6	9981.44	350499	5372.81	1
1	D03	yehZ	42989.6	10089.6	352308	6821.96	1	osmF
6	A07	ybbM	42880.8	38922.2	296019	5255.95	1	fetB
6	B04	ddpA	42880.6	36416.9	324079	9089.83	0
1	E05	ycjN	40284.1	9934.1	386761	1185.54	1
1	C06	yedA	40284	12430.2	326285	8332.03	1
1	C05	ybjL	40284	11434.3	347343	12536.1	1
6	A04	ytfR	40182.6	38956.4	268448	14149	1
1	C07	btuF	37750.2	10554.8	360066	3689.29	0
1	B03	yfbW	37749.9	9526.66	361571	2506.88	1
1	A10	yfdV	37749.6	10161.3	232782	936.614	1	arnE
1	D09	yfhD	37749.5	11757.1	329795	1683.85	1	mltF
6	A02	rhtB	37654.8	21581.4	237330	11417.2	0
6	A10	ycaM	37654.8	31918.7	257580	4974.02	1
1	F05	ybaL	37126.5	13636.1	384089	7307.16	1
1	A07	oppA	35375.2	9008.43	371153	694.184	0
1	B10	yeiJ	35374.4	8752.55	246006	4085.13	1	nupX
1	B07	ydcZ	35374.4	8997.75	301469	7173.8	1
1	A09	pstB	33149.2	8720.84	286234	8865.6	0
1	B12	yadS	33148.7	10322.9	522168	8223.09	1
1	C10	ygaZ	33148.7	12101.4	234739	4603.06	1
1	C04	ydgR	33148.7	11433.2	424597	761.027	1	dtpA
6	A05	clcA	33065.4	2505.49	225024	5075.86	0
6	D11	nlpA	33065.3	30339.8	272690	8501.78	0
1	F08	ybhS	32602.1	11236	297680	12006.6	1
1	F03	yaaJ	32602.1	12409.7	409872	4133.24	1
1	B06	ydhK	31063.4	8141.32	187430	68.9704	1
1	B09	ynfA	31063.4	9993.92	211164	1511.2	1
1	B04	hcaT	31063.4	8880.94	452218	1524.79	0
1	B02	zntA	31063.4	7911.85	678702	16049.1	0
1	A08	cusA	31063.2	9911.66	293684	16705.3	0
1	A11	potH	31063.2	10339.3	470734	9528.17	0
1	D05	yfbS	31063.2	10682.5	357755	5058.5	1
1	E07	ydeE	31062.8	11050	220831	2062.57	1
1	E04	mdtH	31062.8	9501.73	235208	327.708	0
1	E10	mdtK	31062.8	9249.17	334858	8384.91	0
6	D07	yfdC	30985.3	3372.52	300313	11617.9	1
1	E08	ydhJ	29109.2	10286	282745	6349.12	1
1	C02	ybbY	29109	9297.57	393408	5797.88	1
1	A04	atoS	29108.8	10473.6	499366	1448.37	0
1	B08	yddG	29108.8	11858.2	301760	1596.54	1
1	D10	yqcE	29108.3	11691	277738	11100.3	1
3	A11	glnH	27569	10624.2	132379	489.219	0
1	A03	kdpD	27277.6	10328.6	438804	690.931	0
6	A06	yajR	27208.8	26282.5	226412	1562.32	1
1	E06	ydcU	25561.6	10311.5	299758	9466.81	1
1	E03	ydgG	25561.6	8696.13	529751	2385.07	1	tqsA
1	B05	ygaH	25561.5	10990.4	462603	2806.57	1
1	A05	barA	25561.2	10876.2	533225	13923.6	0
1	C03	ybgH	25560.7	9332.72	324082	1970.91	1	dtpD
6	A03	rhtC	25497	15966.5	235192	2382.59	0
1	D04	yejA	23953.3	12102.9	386991	8551.11	1
1	A02	phoR	23952.6	8153.74	1.03029e+06	19211.6	0
6	A11	yccS	22389.6	19971.3	286184	4203.57	1
6	C11	ybiR	20981.2	3119.05	276091	290.483	1
2	G12	atpA	20393	5717	26657.9	8997.6	0
6	A09	yliA	19660.8	4554.28	233465	1320.26	1
6	A12	ycdG	18832.3	17696	323257	4750.74	1	rutG
1	A12	yifK	18470.2	11372.6	574040	3616.03	1
6	A08	ybiO	16178.4	3883.28	294682	477.151	1
1	A06	rbsB	14242.2	9427.23	312853	7047.72	0
5	E03	ssuC	13642	1137	183600	817.762	0
4	B06	yojI	13642	1115	308933	5691.12	1
2	H04	atpB	12337	5790	150322	2819.85	0
